# Supplementary material for: Molecular identification and functional characterization of a transcription factor GeRAV1 from Gelsemium elegans
Source: BMC Genomics. 2024 Jan 2;25:22. doi: 10.1186/s12864-023-09919-9 (PMC10759518; doi:10.1186/s12864-023-09919-9)
Supplement: Supplementary file 2 — Supplementary Material 2 [file 12864_2023_9919_MOESM2_ESM.xlsx]

## Sheet: Table S1
Table S1 Website addresses used in this study
Name	Website address	Usage
ORF finder	https://www.ncbi.nlm.nih.gov/orffinder/	Analysis of open reading frames
ProtParam	https://web.expasy.org/protparam/	Predict fundamental physicochemical properties of proteins
SignalP 4.1 server	https://services.healthtech.dtu.dk/service.php?SignalP-4.1	Predict signal peptide
SOPMA	https://npsa-pbil.ibcp.fr/cgi-bin/npsa_automat.pl?page=npsa_sopma.html	Predict protein secondary structure
TMHMM-2.0	https://services.healthtech.dtu.dk/service.php?TMHMM-2.0	Predict the transmembrane domain of a protein
AlphaFold	https://colab.research.google.com/github/deepmind/alphafold/blob/main/notebooks/AlphaFold.ipynb	Predict protein tertiary structure
NCBI-BLAST	https://blast.ncbi.nlm.nih.gov/Blast.cgi	Predict protein conserved domains
MEME	https://meme-suite.org/meme/index.html	Analyze protein conserved motifs
NCBI-CDD	https://www.ncbi.nlm.nih.gov/cdd/	Analyze protein conserved domains
cNLS Mapper	https://nls-mapper.iab.keio.ac.jp/cgi-bin/NLS_Mapper_form.cgi	Predict nuclear localization signal (NLS)
WoLF PSORT	https://wolfpsort.hgc.jp/	Predict subcellular localization
Plant-mPLoc server	http://www.csbio.sjtu.edu.cn/bioinf/plant-multi/

## Sheet: Table S2
Table S2 Primers used in this study
Primer name	Forward primer (5’-3’)	Reverse primer (5’-3’)	Usage
GeRAV1-cDNA	CTCTAGGAAGGGTCACATCG	CCTTTCTTCCACCTTCACTT	Full length amplifcation
GeRAV1-Q	GAGAAGAACTTGAAGGCTGGTGACA	AGTCCTCGGCTTCCAATCAATGTG	qRT-PCR
GeRAV2-Q	GATTCCCAAGCAACACGCAG	ACCTGTGCCTCTCGAACAAG
GeRAV3-Q	GGCTGCTTCGGTCTCTTCTT	AGAATCCACCATGGGTGCTG
GeCUL-Q	CAAATTGGGCAGAGGCCACC	TCTGGGGCTGGCTGTAGAAT
GeRAV1-Subloc	GGGGACAAGTTTGTACAAAAAAGCAGGCTTCATGGATGGAAGTTGCATAGA	GGGGACCACTTTGTACAAGAAAGCTGGGTCCAAGGCATTAATAACTCTTG	Subcellular localization
pGBKT7-GeRAV1	atggccatggaggccgaattcATGGATGGAAGTTGCATAGATGAG	ccgctgcaggtcgacggatccCAAGGCATTAATAACTCTTGGTTTCT	Transactivation
pET32a-GeRAV1	gccatggctgatatcggatccATGGATGGAAGTTGCATAGATGAG	ctcgagtgcggccgcaagcttCAAGGCATTAATAACTCTTGGTTTCT	Prokaryotic expression

## Sheet: Table S3
Table S3 Primers design details
Primer name	Sequence (5’-3’)	Length (bp)	Tm (°C)	GC%	DG (kcals/mol)	Activity (m g/OD)	Degeneracy	Product length (bp)	Hairer	Dimer	False priming
GeRAV1-cDNA-F	CTCTAGGAAGGGTCACATCG	20	50.5	40	-35.5	36.2	1	1272	None	None	DG =-11.1
GeRAV1-cDNA-R	CCTTTCTTCCACCTTCACTT	19	53.6	52.6	-35.8	36.9	1		None	None	None
GeRAV1-Q-F	GAGAAGAACTTGAAGGCTGGTGACA	25	64	48	-44.8	30.4	1	90	None	None	DG =-12.2
GeRAV1-Q-R	AGTCCTCGGCTTCCAATCAATGTG	24	66.4	50	-46.3	33	1		None	None	None
GeRAV2-Q-F	GATTCCCAAGCAACACGCAG	20	61.3	55	-40.2	31.5	1	224	None	None	None
GeRAV2-Q-R	ACCTGTGCCTCTCGAACAAG	20	57.4	55	-37.8	32.9	1		DG =-0.1	DG =-6.8	DG =-17.1
GeRAV3-Q-F	GGCTGCTTCGGTCTCTTCTT	20	58.7	55	-39.5	36.8	1	296	None	None	None
GeRAV3-Q-R	AGAATCCACCATGGGTGCTG	20	60.2	55	-39.1	32	1		DG =-2.2	DG =-11.5	None

## Sheet: Table S4
Table S4 The gene ampilication efficiency of qRT-PCR in this study
Gene name	Template dilution ratio	Ct mean	Linear regression equation	Slope	R2	E value	Amplification efficiency	Standard curve	Melting curve
GeCUL	5-fold	21.83	y = -3.2183x + 33.007		0.9933	2.04514	1.04514
	50-fold	24.0001
	500-fold	26.369		-3.2183
	5000-fold	28.0272
	50,000-fold	31.064
GeRAV1	5-fold	22.873	y = -3.2988x + 34.342		0.9987	2.00974	1.00974
	50-fold	25.1333
	500-fold	27.2122		-3.2988
	5000-fold	29.8756
	50,000-fold	32.0306
GeRAV2	5-fold	22.452	y = -3.2682x + 33.866		0.9997	2.02292	1.02292
	50-fold	24.6824
	500-fold	27.1025		-3.2682
	5000-fold	29.2219
	50,000-fold	31.604
GeRAV3	5-fold	24.98	y = -3.3469x + 36.592		0.9986	1.98968	0.989683
	50-fold	27.2502
	500-fold	29.3357		-3.3469
	5000-fold	32.0072
	50,000-fold	34.2983
R, correlation coefficient. E, qRT-PCR efficiency. E value is calculated by the slope of the regression equation with a formula of E=10^(-1/slope). Amplification efficiency%=(E-1)*100%.

## Sheet: Table S5
Table S5 Information about the RAV genes in various plants
Class	Species	Gene name	Accession number/Locus name	DOI
Dicotyledons	G. elegans	GeRAV1	c23896.graph_c0
		Gec34018.graph_c1	c34018.graph_c1
		Gec35851.graph_c0	c35851.graph_c0
	Glycine max	GmRAV-01	Glyma.01G22260	https://doi.org/10.3389/fpls.2017.00905
		GmRAV-02	Glyma.02G36090
		GmRAV-03	Glyma.02G11060
		GmRAV-04	Glyma.03G35700
		GmRAV-05	Glyma.03G42301
		GmRAV-06	Glyma.07G05381
		GmRAV-07	Glyma.10G08871
		GmRAV-08	Glyma.10G34760
		GmRAV-09	Glyma.16G01951
		GmRAV-10	Glyma.19G38340
		GmRAV-11	Glyma.19G45090
		GmRAV-12	Glyma.20G39140
		GmRAV-13	Glyma.20G32730
	Arabidopsis thaliana	AtNGA3	At1g01030	https://doi.org/10.3390/v13050752
		AtRAV1	At1g13260
		AtTEM1	At1g25560
		At1g50680	At1g50680
		At1g51120	At1g51120
		AtTEM2	At1g68840
		At2g36080	At2g36080
		AtNGA1	At2g46870
		At3g11580	At3g11580
		At3g25730	At3g25730
		AtNGA2	At3g61970
		AtNGA4	At4g01500
Monocots	Triticum aestivum	TaRAV10B	TraesCS4B02G325600.1	https://doi.org/10.3390/ijms23168834
		TaRAV10D	TraesCS4D02G322500.1
		TaRAV11A	TraesCS5A02G497900.1
		TaRAV11B	TraesCS4B02G325700.1
		TaRAV11D	TraesCS4D02G322600.1
		TaRAV1A	TraesCS1A02G372100.1
		TaRAV1B	TraesCS1B02G392000.1
		TaRAV1D	TraesCS1D02G378500.1
		TaRAV2A	TraesCS1A02G372200.1
		TaRAV2B	TraesCS1B02G392200.1
		TaRAV3A	TraesCS1A02G372300.1
		TaRAV3B	TraesCS1B02G392300.1
		TaRAV3D	TraesCS1D02G378900.1
		TaRAV4D	TraesCS1D02G378400.1
		TaRAV5D	TraesCS1D02G378800.1
		TaRAV6A	TraesCS3A02G053900.1
		TaRAV6U	TraesCSU02G179500.1
		TaRAV7A	TraesCS3A02G054000.1
		TaRAV7B	TraesCS3B02G064900.1
		TaRAV7D	TraesCS3D02G052300.1
		TaRAV8A	TraesCS3A02G259900.1
		TaRAV8B	TraesCS3B02G293000.1
		TaRAV8D	TraesCS3D02G260100.1
		TaRAV9A	TraesCSU02G227200.1
		TaRAV9B	TraesCS3B02G065100.1
		TaRAV9D	TraesCS3D02G052400.1
	Oryza sativa	OsRAV2	LOC_Os10g39190.1	https://doi.org/10.3390/v13050752
		OsRAV3	LOC_Os08g06120.1
		OsRAV5	LOC_Os04g49230.1
		OsRAV14	LOC_Os07g17230.1
		OsRAV9	LOC_Os01g04800.1
		OsRAV11	LOC_Os01g49830.1
		OsRAV8	LOC_Os01g04750.1
		OsRAV4	LOC_Os03g02900.1
		OsRAV10	LOC_Os02g25830.1
		OsRAV6	LOC_Os02g45850.1
		OsRAV15	LOC_Os02g25820.1
		OsRAV1	LOC_Os06g01860.1
		OsRAV13	LOC_Os12g06080.1
		OsRAV12	LOC_Os05g47650.1
		OsRAV7	LOC_Os11g05740.1
	Zea mays	Zm00001d039907_T001	Zm00001d039907_T001	https://doi.org/10.3390/v13050752
		Zm00001d035903_T001	Zm00001d035903_T001
		Zm00001d043782_T001	Zm00001d043782_T001
		Zm00001d024103_T001	Zm00001d024103_T001
		Zm00001d023446_T001	Zm00001d023446_T001
		Zm00001d010077_T001	Zm00001d010077_T001
		Zm00001d047359_T001	Zm00001d047359_T001
		Zm00001d011639_T001	Zm00001d011639_T001
		Zm00001d051471_T001	Zm00001d051471_T001
		Zm00001d029749_T001	Zm00001d029749_T001
		Zm00001d048815_T001	Zm00001d048815_T001
		Zm00001d052591_T001	Zm00001d052591_T001
		Zm00001d017618_T001	Zm00001d017618_T001
		Zm00001d038907_T001	Zm00001d038907_T001
		Zm00001d052591_T002	Zm00001d052591_T002

## Sheet: Table S6
Table S6 Ten motif sequences
Motif	E-value	Site	Width	Motif sequence
1	3.7E-2115	73	29	FRYSYWNSSQSYVLTKGWSRFVKEKGL
2	6.5E-2300	74	41	AAAREHLFDKTVTPSDVGKLNRLVIPKQHAEKHFPLQLPAA
3	2.7E-1972	46	50	KYKGVVPQPNGRWGAQIYERHQRVWLGTFTGEAEAARAYDVAAQRFRGRD
4	1.1E-1120	43	41	AAEAELAFLAAHSKAEIVDMLRKHTYADELRQGLRRGRGMG
5	5.8E-548	67	15	CKGVLLNFEDAAGKV
6	2.2E-501	69	21	PAPVMRTVRLFGVDLLTAPAP
7	1.1E-419	73	15	AYGQEKQLFIDCKKN
8	1.2E-378	18	44	SGASTGKKASPAPAAPATKPLQRVGSGASAVMDAPEPGAEADSG
9	1.2e-222	72	8	AGDTVSFY
10	1.4e-154	34	15	PAHAVWKKQCIDFAL
